# Supplementary material for: Glutathione Contribution in Interactions between Turnip mosaic virus and Arabidopsis thaliana Mutants Lacking Respiratory Burst Oxidase Homologs D and F
Source: Int J Mol Sci. 2023 Apr 12;24(8):7128. doi: 10.3390/ijms24087128 (PMC10138990; doi:10.3390/ijms24087128)
Supplement: Supplementary file 1 [file ijms-24-07128-s001.zip]

Archive with 1 entries (1 files):
- ijms-2269369-supplementary.pdf
